# Supplementary material for: Deficiency of gluconeogenic enzyme PCK1 promotes metabolic-associated fatty liver disease through PI3K/AKT/PDGF axis activation in male mice
Source: Nat Commun. 2023 Mar 14;14:1402. doi: 10.1038/s41467-023-37142-3 (PMC10015095; doi:10.1038/s41467-023-37142-3)
Supplement: Supplementary file 4 — Source Data [file 41467_2023_37142_MOESM4_ESM.xlsx]

## Sheet: Fig1
Fig1c
		Healthy	NASH
	PCK1 staining scores	8	3	3	2
		6	2	3	3
		6	3	2	6
		12	6	4	4
		8	4	2	2
		8	1	2	8
		8	2	3	1
		12	3	3	3
		8	2	3	3
		6	3	3	1
			1	1	6
			3	2	6
	Mean	8.2	3.028
	SEM	2.08806	1.60704	0.6	2.1
	P value	<0.0001
Fig1d
		Chow Diet	HFCD-HF/G
	Relative Pck1 mRNA level	0.9223	0.2816
		1.0081	0.5534
		1.167	0.6211
		0.875	0.5961
		0.9823	0.3949
		1.1096	0.7067
	Mean	1.011	0.526
	SEM	0.101039	0.143921
	P value	<0.0001
Fig1e
Fig1f
	PA (mM)	0	0.05	0.1	0.2	0.3	0.4
	Relative PCK1 mRNA level	1.00079	1.02185	0.90963	0.51301	0.449231	0.387786
		1.04136	0.90131	1.00115	0.59783	0.46735	0.347002
		1.00004	0.98685	1.00896	0.5555	0.424558	0.374254
	Mean	1.014	0.97	0.973	0.555	0.447	0.37
	SEM	0.0193041	0.0506315	0.0450966	0.0346276	0.017538	0.016961
Fig1g
Fig1h		Relative mRNA Expression						Mean		SEM		P value
		BSA			BSA+PA (0.2 mM)			BSA	BSA+PA (0.2 mM)	BSA	BSA+PA (0.2 mM)
	PGC1α	1.00717	1.00301	1.02698	0.408544	0.449178	0.459173	1.01239	0.438965	0.010458	0.0218948	<0.0001
	FOXO1	1.0032	1.0008	1.0056	1.0326	0.8674	1.2341	1.0032	1.0447	0.00195959	0.149949	0.7155
	ATF3	1.008	1.0033	1.0033	2.4259	2.0793	2.6119	1.00487	2.37237	0.0022156	0.220704	0.0009
	HNF4A	1.0004	1.0438	1.0134	0.9857	0.8245	1.6925	1.0192	1.16757	0.0181864	0.376973	0.6079
	CEBPB	1.0014	1.0036	1.0047	1.0234	0.96	1.254	1.00323	1.07913	0.00137194	0.126329	0.4434
	SREBF1	1.0004	1.0135	1	1.7007	1.1901	1.8191	1.00463	1.56997	0.00627181	0.272921	0.0429
	NR1H3	1.0002	1.0046	1.0009	0.7905	0.8916	1.1208	1.0019	0.9343	0.00193046	0.138183	0.5271
	MLXIPL	1.001	1.0029	1.0019	1.1325	1.2854	1.1053	1.00193	1.1744	0.00077603	0.0792705	0.037
	NR1H4	1.0005	1.0147	1.003	0.6528	0.7781	0.8521	1.00607	0.761	0.00618942	0.0822574	0.0137
	PCK1	1.0089	1.0056	1.0035	0.6301	0.7572	0.5372	1.006	0.6415	0.00222261	0.0901756	0.0046
Fig1j		Healthy	NASH
	ATF3 staining scores	3	9	9	9
		2	4	6	6
		4	9	9	9
		2	9	6	9
		4	12	6	12
		3	12	12	6
		2	9	4	9
		3	6	6	4
		4	12	12	12
		3	6	6	6
			9	12	12
			9	4	6
	Mean	3	8.278
	SEM	0.774597	2.69373	2.61534	2.5219
	P value	<0.0001
Fig1k		anti-ATF3		anti-IgG		anti-H3
	0.2 mM PA	-	+	-	+	-	+
	% Input	0.22	0.66	0.01	0.02	1.23	1.27
		0.22	0.64	0.01	0.02	1.2	1.28
		0.2	0.77	0.01	0.01	1.22	1.26
	Mean	0.213333	0.69	0.01	0.0166667	1.21667	1.27
	SEM	0.00942809	0.0571548	0	0.00471405	0.0124722	0.00816497
	P value	0.0003		0.1161		0.0072
Fig1l

## Sheet: Fig2
Fig2b
Fig2c	Body Weight (g) Chow diet
	weeks	WT										L-KO										Mean		SEM
		No.1	2	3	4	5	6	7	8	9	10	No.1	2	3	4	5	6	7	8	9	10	WT	L-KO	WT	L-KO
	0	18	16.8	17.5	18.2	17.3	17.6	18.4	16.7	18	17	16.7	17.3	17.4	17.6	18.1	19.2	17.1	16	19.1	17.5	17.55	17.6	0.566127	0.939149
	4	19.3	17.9	18.5	19.2	18.2	19.2	19.4	18.1	19.3	18.9	17.9	18.6	18.4	19.1	19.2	20.6	19.2	18.2	21.5	19.1	18.8	19.18	0.542218	1.04671
	8	21.2	18.5	20.1	20.4	19.6	20.1	20.3	19.8	21.2	21.7	18.7	20.1	19.2	20.4	20.6	23.6	21.3	20.3	22.4	20.5	20.29	20.71	0.874586	1.36268
	12	22.3	20.6	22.4	21.9	21.6	23.6	22.7	20.7	23.3	20.3	20.3	23.1	20.4	23.7	22.6	25.5	22.5	23.6	24.5	23.2	21.94	22.94	1.08	1.5435
	16	24.6	24.2	25.3	24.6	24.2	24.5	23.6	23.1	25.6	22.5	24.6	24.5	22.5	26.9	25.5	26.5	25.3	27.6	26.7	25	24.22	25.51	0.896437	1.41099
	20	25.3	25.3	26.1	25.6	27.2	26.7	24.7	25.4	27.7	26.2	25.9	27.2	27.6	28.2	26.9	27.3	26.5	28.5	27.2	28.2	26.02	27.35	0.897552	0.76844
	24	25.9	26	27.5	26.7	29.3	27.5	25.4	25.7	28.6	27.4	28.1	28.5	29.4	29.4	28.6	29.4	27.8	29.7	28.4	29.7	27	28.9	1.22719	0.661816
	GTT Chow diet
	time (min)	WT										L-KO										Mean		SEM
		No.1	2	3	4	5	6	7	8	9	10	No.1	2	3	4	5	6	7	8	9	10	WT	L-KO	WT	L-KO
	0	4.9	5.7	5.8	6	6.2	6.9	5.7	6.2	6.4	5.1	4.3	5.1	5.1	4.6	4.8	4.6	5	4.8	6	4.4	5.89	4.87	0.562939	0.458367
	30	10	12.4	11.6	11.4	9.9	9.4	11.4	7.9	9.7	9.6	10	11.2	10.4	10.1	9.9	11.8	11.2	10.3	12.2	13.4	10.33	11.05	1.27205	1.08467
	60	7.5	8.8	8.3	10.4	7.7	8.2	6.3	6.1	8.5	5.5	7.5	7.9	6.7	7.3	8.1	7.4	8.1	7.1	9.1	9.4	7.73	7.86	1.38351	0.81265
	90	5.6	6.6	5.5	6.4	5.1	6.1	6.9	6.2	5.3	6.6	6.2	6.8	5.9	5.8	6.9	6.1	5.4	5.7	7.9	5.2	6.03	6.19	0.5866	0.767398
	120	5.7	7.2	6.3	7.1	5.2	5.8	5.1	4.7	5.6	4.6	5.8	5.6	5.4	6.5	5.4	5.3	8.2	6	5.3	6.4	5.73	5.99	0.860291	0.845518
	ITT Chow diet
	time (min)	WT										L-KO										Mean		SEM
		No.1	2	3	4	5	6	7	8	9	10	No.1	2	3	4	5	6	7	8	9	10	WT	L-KO	WT	L-KO
	0	9.6	10.8	10.7	9.8	8.3	6.3	8.5	7.2	9.4	9.2	8.7	10.2	8.4	9.8	9	9.6	6.6	8.9	8.4	7.4	8.98	8.7	1.36367	1.03344
	30	4	4.9	5.1	5.3	3.7	4.1	3.6	4.2	4.6	5.2	4.1	3.3	3.1	3.3	5.1	5.3	3.5	4.4	5.6	3.3	4.47	4.1	0.600083	0.897775
	60	5.1	6.9	7.2	6.4	4.2	4.4	4.7	5	5	5.6	4.8	3.9	4.3	5.3	5.8	5.5	4.6	4.8	5.4	4.2	5.45	4.86	0.99222	0.593633
	90	6.1	7.6	7.8	6.7	5.9	5.7	5.2	5.4	5.6	7	5.3	4.8	4.9	5.7	6.7	6.6	5.4	5.6	6.8	4.6	6.3	5.64	0.875214	0.768375
	120	6.9	7.7	8	7.7	6.4	6.5	6.9	7	7	7.2	6.3	5.5	5.1	7	7.4	6.6	7.3	6.1	9.3	4.8	7.13	6.54	0.498096	1.24836
Fig2d						Chow diet
						liver weight (g)	WT	L-KO
							1.75	2.46
							1.96	2.34
							1.95	2.31
							2.03	2.4
							1.79	2.27
							1.91	2.17
							2.01	2.21
							1.67	2.75
							1.8	2.31
							1.9	2.66
						Mean	1.877	2.388
						SEM	0.112876	0.178314
						P value	<0.0001
Fig2e	Chow diet				Chow diet
	ALT(U/L)	WT	L-KO		AST(U/L)	WT	L-KO
		35	236			203	595
		33	239			150	597
		64	124			223	209
		54	191			199	480
		38	223			146	612
		40	232			168	632
		44	150			197	361
		50	144			188	394
		46	188			169	487
		44	159			184	505
	Mean	44.8	188.6		Mean	182.7	487.2
	SEM	8.87468	40.4826		SEM	23.1432	127.513
	P value	<0.0001			P value	<0.0001
Fig2f	Chow diet				Chow diet				Chow diet
	Serum TG (mmol/L)	WT	L-KO		Serum TC (mmol/L)	WT	L-KO		Serum FFA (mmol/L)	WT	L-KO
		0.56	0.91			3.56	4.23			1.03	1.24
		0.63	0.57			3.18	4.26			1.02	1.19
		0.62	1.07			3.11	3.23			0.89	1.65
		0.58	1.14			4.01	4.69			1.06	1.61
		0.65	1.23			3.36	4.09			0.98	1.51
		0.72	0.76			3.08	4.44			1.02	1.14
		0.53	0.61			3.56	4.22			0.91	1.04
		0.55	1.26			3.36	2.66			0.87	1.52
		0.6	0.97			3.34	4.49			0.95	1.16
		0.61	1.24			3.46	3.63			1.06	1.54
	Mean	0.605	0.976		Mean	3.402	3.994		Mean	0.979	1.36
	SEM	0.0523927	0.245039		SEM	0.258565	0.600986		SEM	0.0667008	0.214756
	P value	0.0003			P value	0.0142			P value	<0.0001
Fig2g	Chow diet				Chow diet				Chow diet
	Liver TG (mg/g)	WT	L-KO		Liver TC(μmol/g)	WT	L-KO		Liver FFA (μmol/g)	WT	L-KO
		24.772	32.899			15.606	31.305			13.188	13.087
		34.635	34.871			17.128	31.874			10.573	14.216
		22.95	35.578			15.769	21.213			12.292	14.884
		22.168	44.541			4.173	30.651			9.748	15.618
		31.263	34.383			17.019	18.357			11.004	14.962
		24.504	41.317			5.16	27.222			11.684	15.161
		28.518	42.66			12.007	29.363			11.569	12.315
		32.05	49.27			16.046	33.12			11.735	13.807
		20.92	48.211			24.859	39.222			11.077	14.337
		35.387	46.41			2.065	19.294			12.802	13.78
	Mean	27.7167	41.014		Mean	12.9832	28.1621		Mean	11.5672	14.2167
	SEM	5.07336	5.84317		SEM	6.76391	6.34154		SEM	0.978482	0.955082
	P value	<0.0001			P value	0.0001			P value	<0.0001
Fig2i	Chow diet				Chow diet				Chow diet
	Lipid droplet area (%)	WT	L-KO		Sirius red+ area (%)	WT	L-KO		F4/80+ area (%)	WT	L-KO
		4.783	12.147			1.17	1.33			0.79	2.21
		11.615	17.801			0.74	1.15			0.92	3.14
		6.802	13.135			0.62	1.84			0.75	2.26
		10.517	16.32			0.81	1.54			0.95	2.26
		8.048	14.392			0.92	1.06			1.37	2.28
		9.698	13.616			0.79	1.47			1.25	3.04
		6.73	16.527			1.13	1.69			0.75	1.97
		11.149	17.351			0.95	1.07			0.72	2.57
		7.301	12.615			1.05	1.21			0.69	2.85
		11.984	17.831			0.86	2.04			0.98	2.18
	Mean	8.8627	15.1735		Mean	0.904	1.44		Mean	0.917	2.476
	SEM	2.33497	2.11546		SEM	0.166385	0.319969		SEM	0.219866	0.381293
	P value	<0.0001			P value	0.0003			P value	<0.0001
Fig2J	Chow diet				Chow diet
	liver TNF-α (pg/mg protein)	WT	L-KO		liver IL-6 (pg/mg protein)	WT	L-KO
		2.79428	5.23765			2.28663	1.78437
		3.2663	4.8767			1.58346	1.95788
		3.34959	3.9882			2.17704	1.8209
		3.183	4.57128			1.96701	2.14965
		4.01597	4.48798			2.14965	1.94874
		3.71055	3.43289			1.21818	1.89395
		3.9882	3.9882			1.83916	1.92135
		3.72033	4.14139			1.6613	2.08105
		3.7988	4.26718			1.9227	1.62425
		4.0715	5.5153			2.05833	1.93048
	Mean	3.58985	4.45068		Mean	1.88635	1.91126
	SEM	0.401043	0.595245		SEM	0.307004	0.140231
	P value	0.0021			P value	0.8272
Fig2k	Relative mRNA Levels
	HFCD-HF/G
		WT										L-KO										Mean		SEM		P value
		1	2	3	4	5	6	7	8	9	10	1	2	3	4	5	6	7	8	9	10	WT	L-KO	WT	L-KO
	Acly	1.09511	1.25826	1.55288	0.572591	0.665471	1.47429	1.23908	0.93146	1.04323	0.703575	2.31225	0.966838	1.96969	0.757099	1.47076	1.36588	0.892563	0.874775	1.12907	1.11149	1.05359	1.28504	0.319973	0.481841	0.2455
	Fasn	0.956288	1.34615	1.16193	1.01079	1.15198	0.796397	0.883469	0.885587	1.03623	0.941027	0.559646	0.934553	0.380248	0.758401	0.9329	0.542435	0.397193	2.55188	0.631807	0.282033	1.01698	0.797109	0.155304	0.621741	0.317
	Acaca	1.05706	1.24922	1.18761	0.836727	0.997145	0.774901	1.02599	0.834183	1.29455	0.921661	1.08723	1.25179	0.447971	1.15024	1.14065	1.49815	0.733165	1.70495	1.31036	0.504587	1.01791	1.08291	0.171979	0.388256	0.6516
	Scd1	1.05704	1.42849	0.63899	0.916714	1.58077	0.245956	1.72486	1.21058	1.38777	1.05516	1.20252	0.616415	0.510989	0.697711	0.557737	1.28469	0.747654	0.539967	0.383815	1.16152	1.12463	0.770301	0.424009	0.308021	0.0576
	Elovl6	0.817198	0.78928	1.09335	1.03347	0.780947	0.706057	1.95415	0.81932	2.31575	0.724032	1.85192	0.934549	0.350285	1.79366	1.03042	1.1205	1.6128	1.33571	0.976196	0.236215	1.10336	1.12423	0.535315	0.521092	0.9341
	Mlxipl	1.25346	0.767046	1.72156	1.10293	1.04182	0.644178	1.27203	0.708047	1.29117	0.737615	1.50964	2.69188	1.17516	0.598926	2.31175	1.5316	2.14579	0.883064	1.673	0.663197	1.05399	1.5184	0.325858	0.672495	0.0787
	Srebf1	1.4735	1.47245	0.82206	0.606002	1.34041	0.916266	1.60751	0.538181	1.07664	0.848519	1.81045	2.82995	1.18297	1.02531	1.52986	1.17964	0.494181	1.45482	1.55946	0.87672	1.07015	1.39434	0.363202	0.599049	0.182
	Fabp1	0.86556	0.492794	1.45125	0.816843	0.921638	0.829104	2.10338	0.683326	2.8155	0.676366	1.45038	1.28704	0.589125	0.814921	2.2476	0.745244	1.87834	2.03921	0.825833	0.529454	1.16558	1.24071	0.706557	0.602783	0.5972
	Cd36	0.645175	1.02559	1.03779	1.11381	0.773701	0.788227	2.08461	0.684549	2.01256	0.805186	7.35639	6.34757	4.64265	7.70796	4.88579	6.98259	5.41159	5.74992	4.91751	4.74661	1.09712	5.87486	0.498176	1.09188	<0.0001
	Slc27a1	0.96529	1.4495	1.50097	0.627729	0.620573	1.30715	0.896533	0.917515	1.19887	1.03082	5.42204	4.8722	2.16061	2.51835	2.27285	3.9697	2.58353	3.0972	6.28105	1.3661	1.05149	3.45436	0.293701	1.52743	0.0002
	Acta2	0.721508	1.33056	1.34467	0.92662	1.70725	0.959155	0.925782	0.615228	0.976836	0.93847	2.37572	1.38608	0.50452	0.915948	1.16887	0.820511	1.35909	1.88367	0.960606	0.945636	1.04461	1.23207	0.308362	0.522565	0.3663
	Col1a1	0.745827	1.33926	1.02269	0.973685	1.26859	0.742241	1.15852	1.04724	1.06607	0.858415	0.685837	2.04138	0.642258	3.04149	1.3855	0.919314	2.1433	2.63234	1.37624	0.615151	1.02225	1.54828	0.191391	0.830009	0.0804
	Timp1	1.03999	0.84081	0.996965	2.24566	0.750324	1.83151	1.05881	0.579173	1.26061	0.536711	0.872053	1.34433	1.31286	2.71469	1.61362	0.685178	2.15682	2.77938	0.906815	1.08794	1.11406	1.54737	0.516275	0.71926	0.1593
	Col3a1	0.89688	1.3993	1.42029	0.884881	0.694935	0.913785	0.877295	0.9012	1.19852	1.1559	0.66471	1.18373	0.534064	2.26676	0.828704	0.600466	1.33074	2.32051	0.687911	1.03994	1.0343	1.14575	0.231784	0.624229	0.6217
	Il6	0.951013	2.27573	1.12525	0.774869	0.825136	1.97209	0.92623	0.671062	0.718464	0.757701	1.29848	2.6794	1.84607	1.26656	1.60577	1.44548	0.802474	1.36488	1.37129	1.73413	1.09975	1.54145	0.531404	0.466799	0.0773
	Tnfa	0.984208	1.17793	1.19352	1.64692	0.698099	1.25578	0.953795	0.793538	0.902698	0.808196	1.74297	2.07081	0.600456	2.00242	1.97335	1.5196	0.60325	1.93738	1.62944	1.78882	1.04147	1.58685	0.268003	0.51876	0.0118
	Ccl2	0.742918	0.935215	1.05879	2.02799	0.806259	0.672458	1.74838	0.735013	1.63361	0.664847	3.95897	2.57256	2.25238	2.10982	1.5476	2.41055	2.89503	2.65347	3.68132	2.53138	1.10255	2.66131	0.481065	0.676639	<0.0001
	Il10	0.765435	2.34071	0.746643	0.833443	1.02769	2.95721	0.836254	1.0473	0.673007	0.624964	1.21114	1.45827	0.655244	2.0461	2.89404	0.568966	1.06291	2.0113	0.445858	0.696524	1.18527	1.30504	0.755599	0.757388	0.7409
	Il1b	1.25197	2.11844	0.740675	1.02009	0.620999	1.29809	1.21935	0.883429	0.945831	0.622577	1.7094	3.52733	0.607572	2.87229	2.11394	1.90292	4.93146	5.08216	1.80525	1.14146	1.07214	2.56938	0.420663	1.44103	0.0078

## Sheet: Fig3
Fig3b	Body Weight (g) , HCFD-HF/G
	weeks	WT											L-KO											Mean		SEM
		No.1	2	3	4	5	6	7	8	9	10	11	No.1	2	3	4	5	6	7	8	9	10	11	WT	L-KO	WT	L-KO
	0	17.2	16.5	17.2	18.4	16.9	17.6	19.5	17.2	16.9	16.7	17.9	17	16.1	17.2	16.9	17	17.6	16.2	17.9	18.2	17.5	16.9	17.4545	17.1364	0.830513	0.615368
	4	19.5	19.2	20.2	21.3	18.6	19.9	21.5	20.6	20.5	20.3	22.3	19.5	18.9	21.5	20.6	21.6	22.1	21	23	24.1	23.6	22.8	20.3545	21.7	1.02013	1.56263
	8	23.5	21.3	23.3	24.6	21.5	23.3	24.8	23.6	23.9	24.6	25.2	24.6	25	27.2	29.2	24.5	26.1	24.6	26.9	27.6	27.6	29.6	23.6	26.6273	1.20529	1.74309
	12	26.3	23.5	27.6	26.6	24.6	24.4	27.3	26.1	25.8	26.5	27.1	28.6	27.9	31.5	34.8	28.6	29.4	28.6	28.7	29.5	29.4	31.6	25.9818	29.8727	1.2423	1.92169
	16	28.7	27.6	29.6	29.2	26.9	27.6	29.3	29.4	28.7	29.6	30.2	31.5	31.6	33.6	39.6	29.3	34.3	30.5	29.6	33.6	32.4	33.7	28.8	32.7	0.977938	2.72263
	20	29.5	30.9	31.3	30.4	29.8	29.8	31.7	31.8	31.1	31.3	32.2	35.4	32.3	37.4	44.5	31.5	38.2	35.1	31.5	35.5	35.5	38.4	30.8909	35.9364	0.859656	3.57549
	24	30.4	34.3	33.2	31.9	31.4	30.5	34.3	34.4	33	32.7	33.4	39.5	33.5	44.7	54	34.5	40.3	39.3	34.5	37.2	38.1	42.3	32.6818	39.8091	1.39141	5.54329
Fig3c	HCFD-HF/G
	liver weight (g)	WT	L-KO
		2.43	2.69
		2.32	2.73
		2.24	3.08
		2.3	3.91
		2	4.27
		2.15	3.43
		2.4	2.47
		1.86	2.56
	Mean	2.2125	3.1425
	SEM	0.185658	0.623834
	P value	0.002
Fig3d	HCFD-HF/G			Fig3e	HCFD-HF/G				HCFD-HF/G
	serum insulin (mIU/L)	WT	L-KO		ALT(U/L)	WT	L-KO		AST(U/L)	WT	L-KO
		8.431	10.959			43	262			273.6	436
		10.06	11.465			58	294			369.6	472
		7.195	11.465			62	284			212.8	875
		11.746	12.252			60	203			310.4	223
		8.375	13.657			65	245			291.2	685
		10.004	12.027			63	312			284.8	495
		6.464	8.993			44	271			291.2	412
		11.297	11.072			55	289			288	534
	Mean	9.1965	11.4863		Mean	56.25	270		Mean	290.2	516.5
	SEM	1.76929	1.23783		SEM	7.90174	31.7726		SEM	40.3341	181.386
	P value	0.014			P value	<0.0001			P value	0.0061
Fig3h	HCFD-HF/G				HCFD-HF/G				HCFD-HF/G				HCFD-HF/G
	Steatosis (score 0-3)	WT	L-KO		Lobular Inflammation (score 0-3)	WT	L-KO		Hepatocyte Balloning (score 0-2)	WT	L-KO		NAS score (0-8)	WT	L-KO
		2	3			2	2			0	2			4	7
		1	3			3	3			1	1			5	7
		2	3			0	3			1	2			3	8
		1	2			1	2			1	2			3	6
		1	3			1	3			2	2			4	8
		3	1			2	1			1	1			6	3
		1	3			0	3			1	2			2	8
		2	2			2	2			2	2			6	6
	Mean	1.625	2.5		Mean	1.375	2.375		Mean	1.125	1.75		Mean	4.125	6.625
	SEM	0.695971	0.707107		SEM	0.992157	0.695971		SEM	0.599479	0.433013		SEM	1.36359	1.57619
	P value	0.0351			P value	0.0465			P value	0.0421			P value	0.00068
Fig3i	HCFD-HF/G				HCFD-HF/G
	liver TNF-α (pg/mg protein)	WT	L-KO		liver IL-6 (pg/mg protein)	WT	L-KO
		7.05186	10.1294			2.54689	2.68387
		4.13625	9.31955			2.76377	2.61538
		3.97427	7.4973			2.36425	2.79802
		3.7718	6.40394			2.04463	2.62679
		7.01136	6.76839			2.63821	3.3916
		3.97427	8.75263			2.18161	2.68387
		6.56592	9.6435			2.68387	2.76377
		3.65032	7.65927			2.54689	2.71812
	Mean	5.01701	8.27175		Mean	2.47127	2.78518
	SEM	1.45284	1.29352		SEM	0.236496	0.236461
	P value	0.0006			P value	0.0263
Fig3j	Group	Chow diet			HCFD-HF/G			Group	Chow diet			HCFD-HF/G
		WT+AAV-Control	L-KO+AAV-Control	L-KO+AAV-Pck1	L-KO+AAV-Control	L-KO+AAV-Pck1			WT+AAV-Control	L-KO+AAV-Control	L-KO+AAV-Pck1	L-KO+AAV-Control	L-KO+AAV-Pck1
	liver weight (g)	1.83	2.26	1.93	3.01	2.68		body weight (g)	26.6	29.7	28.4	38.6	35.5
		1.75	2.63	2.04	2.89	2.46			25.1	30.6	28.1	37.1	32.4
		1.97	2.17	2.09	3.14	2.75			27.3	28.1	27.5	39.3	35.7
		1.82	2.54	2.11	3.22	2.58			26.3	30.2	29.3	44.3	31.4
		1.89	2.41	2.05	2.95	3.23			26.8	28.7	28.7	38.3	37.2
		1.76	2.35	1.89	3.47	2.81			25.6	29.8	26.3	43.7	34.7
	Mean	1.83667	2.39333	2.01833	3.11333	2.75167		Mean	26.2833	29.5167	28.05	40.2167	34.4833
	SEM	0.0756454	0.156702	0.0809149	0.194308	0.242172		SEM	0.738053	0.859102	0.955249	2.75827	1.99116
Fig3l		Chow diet			HCFD-HF/G				Chow diet			HCFD-HF/G				Chow diet			HCFD-HF/G
	Sirius red+ area (%)	WT+AAV-Control	L-KO+AAV-Control	L-KO+AAV-Pck1	L-KO+AAV-Control	L-KO+AAV-Pck1		Lipid droplet area (%)	WT+AAV-Control	L-KO+AAV-Control	L-KO+AAV-Pck1	L-KO+AAV-Control	L-KO+AAV-Pck1		NAS scores	WT+AAV-Control	L-KO+AAV-Control	L-KO+AAV-Pck1	L-KO+AAV-Control	L-KO+AAV-Pck1
		0.56	1.56	0.74	4.12	1.97			12.49	17.34	19.32	32.55	24.63			0	4	2	7	4
		1.15	1.52	0.73	5.21	1.68			12.5	23.46	17.38	33.68	20.36			0	5	3	7	5
		0.48	2.35	1.14	5.14	2.05			11.47	19.42	14.79	36.48	23.68			0	6	4	8	3
		1.25	1.59	0.87	6.32	2.17			11.75	22.89	16.28	32.69	25.37			1	3	3	6	3
		0.96	2.59	1.32	4.09	3.26			13.58	18.37	14.26	31.57	19.42			0	3	1	8	4
		0.83	1.62	0.85	3.97	1.75			12.43	20.52	13.69	30.27	24.39			0	5	2	3	6
	Mean	0.871667	1.87167	0.941667	4.80833	2.14667		Mean	12.37	20.3333	15.9533	32.8733	22.975		Mean	0.166667	4.33333	2.5	6.5	4.16667
	SEM	0.283044	0.429784	0.216596	0.841535	0.525315		SEM	0.67	2.23593	1.95021	1.9267	2.2528		SEM	0.372678	1.10554	0.957427	1.70783	1.06719
	P value(chow diet)							P value(chow diet)							P value(chow diet)
	WT+AAV-Control vs. L-KO+AAV-Control			0.0005				WT+AAV-Control vs. L-KO+AAV-Control			<0.0001				WT+AAV-Control vs. L-KO+AAV-Control			<0.0001
	WT+AAV-Control vs. L-KO+AAV-Pck1			0.9374				WT+AAV-Control vs. L-KO+AAV-Pck1			0.0147				WT+AAV-Control vs. L-KO+AAV-Pck1			0.002
	L-KO+AAV-Control vs. L-KO+AAV-Pck1			0.001				L-KO+AAV-Control vs. L-KO+AAV-Pck1			0.0035				L-KO+AAV-Control vs. L-KO+AAV-Pck1			0.012
	P value(HFCD-HF/G)							P value(HFCD-HF/G)							P value(HFCD-HF/G)
	L-KO+AAV-Pck1 vs. L-KO+AAV-Pck1			0.0001				L-KO+AAV-Pck1 vs. L-KO+AAV-Pck1			<0.0001				L-KO+AAV-Pck1 vs. L-KO+AAV-Pck1			0.0269

## Sheet: Fig4
Fig4d	Relative mRNA Levels
	NASH diet																	Mean		SEM		P value
		WT								L-KO								WT	L-KO	WT	L-KO
	Pparα	0.782	0.99482	1.29442	0.80397	1.2909	1.10083	0.73968	1.35312	2.66658	3.13227	2.53896	3.77406	2.90885	2.165	2.02386	1.92395	1.04497	2.64169	0.235514	0.584121	<0.0001
	Cd36	1.20656	0.69498	1.00422	1.41782	0.94575	0.78334	1.3444	0.87489	6.7324	4.73357	4.52464	5.28403	4.79864	7.5368	8.10359	6.31991	1.03399	6.0042	0.246272	1.28267	<0.0001
	Slc27a1	1.10189	0.79088	0.81269	1.2011	1.1893	0.94742	1.23664	0.88464	6.42727	8.62066	8.12201	6.09681	6.21531	7.29072	5.70932	6.38447	1.02057	6.85832	0.171085	0.975553	<0.0001
	Cidea	0.80118	0.90882	1.11993	1.33956	1.19664	0.95537	1.23687	0.66616	2.33758	2.74891	2.32492	3.12529	2.95227	3.22637	2.71309	2.85321	1.02807	2.78521	0.217785	0.308539	<0.0001
	Cidec	0.86214	0.90928	1.35081	1.11123	0.99212	0.85597	1.10203	0.95338	8.41328	4.93367	6.56874	7.51839	5.98	10.1446	6.91618	4.60076	1.01712	6.88445	0.155612	1.70686	<0.0001
Fig4e
Fig4f	Relative mRNA Levels
	G3P pathway (HFCD-HF/G)																	Mean		SEM		P value
		WT								L-KO								WT	L-KO	WT	L-KO
	Gpat3	0.91502	0.90882	1.24833	1.31924	1.08026	0.967	0.78351	0.9289	1.71128	3.51432	2.32314	1.94113	1.89804	2.15445	2.7678	2.16222	1.01888	2.30905	0.171653	0.544336	<0.0001
	Gpat4	1.33574	1.01777	1.06938	1.19097	0.96725	0.72462	0.714	1.19391	1.28224	0.91442	2.17085	1.96344	1.79471	1.91431	1.78669	0.93229	1.0267	1.59487	0.207641	0.453615	0.0093
	Agpat3	1.2116	0.84741	1.03447	1.08933	1.34007	0.84804	0.72243	1.10553	2.38713	2.12384	1.68978	1.14998	1.7067	1.61426	2.65558	1.48979	1.02486	1.85213	0.193392	0.465561	0.0007
	Agpat2	0.8551	0.81348	0.96146	1.18753	1.22004	1.10286	0.75334	1.28832	0.61172	1.47986	1.53621	0.6564	1.66939	1.2951	1.03748	1.44549	1.02277	1.21646	0.190807	0.378618	0.2468
	Lpin1	1.13682	1.29559	0.8105	0.99577	1.17699	0.87392	1.1454	0.74368	2.58127	2.37991	3.28588	3.68476	3.50802	2.34152	4.39447	3.42492	1.02233	3.20009	0.184423	0.671468	<0.0001
	Lpin2	0.94743	0.70537	1.08605	1.3458	1.12757	0.88898	0.87084	1.23792	0.74081	3.16534	1.51133	1.12268	1.88446	1.25541	1.81423	1.16972	1.02625	1.583	0.197778	0.693954	0.0605
	Lpin3	0.81303	1.21767	1.01518	1.21187	1.30672	0.8649	1.13087	1.31033	2.32071	3.92761	3.04546	2.76891	1.76813	1.61487	2.65466	2.10169	1.10882	2.52526	0.17975	0.701482	0.0001
	Dgat1	1.0577	0.87046	1.24506	0.92991	1.11599	1.10605	0.82907	0.98461	3.53356	4.19689	2.86672	3.13234	3.05742	2.73137	3.53632	4.30176	1.01736	3.41955	0.130777	0.547954	<0.0001
	Dgat2	0.82181	1.26931	1.32303	1.28511	0.87467	0.94338	0.82088	0.94274	3.57713	3.89759	3.90078	1.78297	2.35641	2.70432	1.90719	1.61276	1.03512	2.71739	0.204428	0.895313	0.0003
Fig4h	Relative Palmitic acid level	WT	L-KO		Relative Glycerol 3-phosphate level	WT	L-KO
		1.24247	1.27425			0.821206	7.82448
		0.899318	1.17887			1.01934	1.27147
		1.12393	1.28395			1.46145	1.84998
		0.935981	1.03373			0.831937	3.66764
		0.897729	1.40097			0.793716	1.50134
		0.900571	1.27863			1.07235	7.09576
	Mean	1	1.24173		Mean	1	3.86845
	SEM	0.134618	0.113117		SEM	0.231412	2.66232
	P value	0.0118			P value	0.0373

## Sheet: Fig5
Fig5c
Fig5d
Fig5e
Fig5f
Fig5h	LX-2 (Co-culture with MIHA)
	Relative mRNA Levels										Mean			SEM			P value
		Parental			KO1			KO2			Parental	KO1	KO2	Parental	KO1	KO2	Parental VS. KO1	Parental VS. KO2
	ACTA2	1.0381	1.1372	1.0003	3.2746	3.0272	2.3564	2.5862	1.9484	2.8056	1.05853	2.88607	2.44673	0.0577266	0.38791	0.363581	0.0019	0.0074
	COL1A1	1	1.0688	1.0018	2.8524	2.8592	3.6852	3.0848	3.4548	3.3225	1.02353	3.13227	3.28737	0.0320168	0.390993	0.153081	0.0003	0.0002
	TIMP1	1.0054	1.0268	1.0342	1.4791	1.6519	1.8251	1.8723	2.1645	1.546	1.02213	1.65203	1.86093	0.0122118	0.141254	0.252629	0.0166	0.0043
	MMP2	1.0589	1.0112	1.0089	0.9436	1.0714	0.8341	0.854	1.1507	0.8964	1.02633	0.9497	0.967033	0.0230472	0.0969733	0.13102	0.6548	0.7675
	COL3A1	1.0269	1.0008	1.0066	2.4818	2.9683	3.4099	3.3439	3.6735	2.4731	1.01143	2.95333	3.1635	0.01119	0.379043	0.506391	0.0032	0.0019
	SERPINH1	1.0093	1.0055	1.0314	0.8955	0.9032	0.8418	0.8282	1.0095	0.6961	1.0154	0.880167	0.8446	0.0114196	0.0273108	0.128469	0.2088	0.1124
	VIM	1.0236	1.0088	1.0186	0.6881	0.7025	1.212	0.7742	1.1378	0.6315	1.017	0.867533	0.847833	0.00614709	0.243646	0.213153	0.6589	0.5945
	GFAP	1.0446	1.0026	1.0032	0.9481	0.9903	1.062	0.7955	0.8783	0.97	1.0168	1.00013	0.881267	0.0196591	0.0470165	0.0712702	0.925	0.0634
	MMP1	1.002	1.003	1.0085	0.4783	0.2843	0.5181	0.4248	0.3336	0.3689	1.0045	0.4269	0.375767	0.00285774	0.102134	0.0375475	0.0002	0.0001
	MMP9	1.0062	1.0101	1.0151	0.9497	1.1068	0.7811	0.8214	0.8462	0.871	1.01047	0.945867	0.8462	0.00364265	0.132994	0.0202491	0.6989	0.167
Fig5I	LX-2 (Co-culture with MIHA)
	Relative mRNA Levels										Mean			SEM			P value
		Mock			AdGFP			AdPCK1			MOCK	AdGFP	AdPCK1	MOCK	AdGFP	AdPCK1	AdPCK1 vs. MOCK	AdPCK1 vs. AdGFP
	ACTA2	1.00835	1.00482	1.00841	1.05663	1.08267	0.892734	0.642279	0.624427	0.484975	1.00719	1.01068	0.583893	0.00167648	0.0840731	0.0703248	0.001	0.0009
	COL1A1	1.00856	1.02569	1.00163	1.15848	0.925802	0.959718	0.561332	0.572221	0.327199	1.01196	1.01467	0.486917	0.01011	0.102632	0.113025	0.0018	0.0018
	TIMP1	1.00659	1.00504	1.0073	1.01771	0.84261	0.93429	0.908655	1.04394	1.19238	1.00631	0.931536	1.04832	0.000942049	0.0715099	0.11587	0.8204	0.3038
	MMP2	1.03016	1.00945	1.00445	1.0606	1.20829	1.11065	1.09079	1.26338	0.829446	1.01469	1.12651	1.0612	0.0111321	0.061329	0.178383	0.8973	0.7825
	COL3A1	1.07409	1.00478	1.00067	0.887224	1.1916	0.896562	0.502961	0.286078	0.308035	1.02651	0.991795	0.365691	0.0336852	0.141334	0.0974774	0.0011	0.0015
	SERPINH1	1.00395	1.01805	1.00037	1.01928	0.96	1.02953	1.109	0.97274	0.80941	1.00745	1.00294	0.963717	0.00763202	0.0306468	0.122473	0.7824	0.8188
	VIM	1.00304	1.01568	1.01644	1.24895	0.926639	0.96	0.53923	0.816677	0.629609	1.01172	1.0452	0.661838	0.00614279	0.144718	0.115537	0.0299	0.0205
	GFAP	1.00032	1.00578	1.00006	0.992835	0.989414	0.986739	1.10926	0.957769	0.818958	1.00206	0.989663	0.961996	0.00263609	0.00249489	0.118553	0.7907	0.8906
	MMP1	1.0498	1.0062	1.0079	1.0486	0.994	1.1137	2.416	1.7507	2.1727	1.0213	1.0521	2.11313	0.0201645	0.0489299	0.274854	0.0015	0.0015
	MMP9	1.0238	1.0199	1.0021	0.8995	1.152	0.9892	1.3958	1.4108	1.4331	1.01527	1.01357	1.41323	0.0094454	0.104513	0.0153246	0.0012	0.0015
Fig5j
Fig5k
Fig5l	Relative mRNA Levels
	LX-2 (Co-culture with MIHA)										Mean			SEM			P value
		Parental			KO			KO+MK2206			Parental	KO	KO+MK2206	Parental	KO	KO+MK2206	KO vs. Parental	KO vs. KO+MK2206
	ACTA2	1	1.01373	1.00349	2.36644	2.42222	2.11897	1.23448	1.32166	1.1893	1.00574	2.30254	1.24848	0.00582751	0.131787	0.0549337	<0.0001	<0.0001
	COL1A1	1.0056	1.02488	1.00194	2.69257	3.51789	2.61351	1.24084	1.43198	1.37018	1.01081	2.94132	1.34767	0.010063	0.40897	0.0796375	0.0004	0.001
	COL3A1	1.02388	1.01343	1.03468	2.38412	2.88252	3.02696	1.27644	1.33843	1.40687	1.024	2.76453	1.34058	0.00867932	0.275379	0.0532703	<0.0001	0.0002

## Sheet: Fig6
Fig6a	Mice (HFCD-HF/G)
	Relative mRNA Levels																	Mean		SEM		P value
		WT								L-KO								WT	L-KO	WT	L-KO
	Yap1	0.86069	0.82764	1.28938	1.11193	0.7709	1.04883	1.33483	0.92913	1.43315	1.01339	0.77543	1.52575	1.2547	0.75249	1.27988	1.81137	1.02167	1.23077	0.198001	0.344854	0.1859
	Ctgf	1.19739	0.94513	1.21301	1.11179	0.83935	1.06001	0.86532	0.94848	1.47995	1.09034	1.48644	1.53826	1.3676	1.03754	0.79905	1.16192	1.02256	1.24514	0.135081	0.246794	0.055
	Gli1	1.14296	0.60706	1.30652	1.19129	0.89858	1.18987	0.64825	1.37199	0.96228	1.42507	0.73684	0.56927	0.38336	0.40062	0.46716	1.2735	1.04456	0.777262	0.27339	0.377196	0.1512
	Tgf-β	1.09695	0.32965	2.50751	0.9211	0.87765	1.26151	0.89786	1.24475	0.82705	1.81755	1.44318	0.21439	2.10461	0.23106	0.76076	0.97922	1.14212	1.04723	0.584132	0.648378	0.7778
	Pdgfa	1.25414	0.89089	1.23196	1.00377	0.81311	1.14997	0.7915	1.20685	2.39118	2.85863	2.36875	1.73737	1.89922	2.74499	1.73021	2.19586	1.04277	2.24078	0.180053	0.404312	<0.0001
	Igf1	1.3041	0.91577	1.06075	1.01107	1.30954	0.92144	0.83042	0.80002	1.0758	0.76009	0.86934	0.96598	0.6485	0.59389	1.04842	0.61466	1.01914	0.822085	0.184116	0.182897	0.0642
	Vegfa	1.20571	0.7493	1.36552	0.79958	1.00455	1.12617	0.92416	1.05168	1.57651	2.36204	0.68875	0.8414	1.18209	1.5107	1.31552	1.14028	1.02833	1.32716	0.19264	0.483021	0.1507
Fig6c
Fig6d
Fig6e	Mice (HFCD-HF/G)
	Relative PDGF-AA levels																	Mean		SEM		P value
		WT								L-KO								WT	L-KO	WT	L-KO
	PDGF-AA	0.806181	0.571795	1.22086	1.20283	1.5454	1.14874	0.607855	0.896329	2.73175	1.14874	3.13561	2.93368	1.09466	1.67161	2.85796	2.42885	1	2.25036	0.315229	0.771973	0.0014
Fig6f	Mice (HFCD-HF/G)
	Relative PDGF-AA levels																	Mean		SEM		P value
		WT								L-KO								WT	L-KO	WT	L-KO
	PDGF-AA	0.553083	2.00365	1.62058	0.788034	1.37541	1.14874	0.607855	0.896329	2.73175	1.14874	3.3776	2.93368	1.58993	1.67161	3.10179	3.112	1.12421	2.45839	0.479746	0.79649	0.002
Fig6g	Reletive Level of PDGF-AA from Supernatant										Mean			SEM			P value
		Parental			KO1			KO2			Parental	KO1	KO2	Parental	KO1	KO2	Parental VS. KO1	Parental VS. KO2
	PDGF-AA	0.895906	0.938979	1.16511	2.82344	2.01581	2.68345	2.09119	2.58653	2.29579	1	2.50757	2.3245	0.11807	0.352387	0.20324	0.0015	0.003
Fig6h	Reletive Level of PDGF-AA from Supernatant										Mean			SEM			P value
		MOCK			AdGFP			AdPCK1			MOCK	AdGFP	AdPCK1	MOCK	AdGFP	AdPCK1	AdPCK1 vs. MOCK	AdPCK1 vs. AdGFP
	PDGF-AA	0.963215	1.25486	0.78192	0.797685	1.07357	1.27851	0.340506	0.427212	0.576978	1	1.04992	0.448232	0.194823	0.197007	0.0976768	0.0306	0.0214
Fig6i	LX-2 (Co-culture with MIHA)
		Parental	KO1	KO2
	Relative PDGF-AA mRNA level	1	2.61	2.51
		1.01	3.08	2.52
		1.02	3.02	2.23
	Mean	1.01	2.90333	2.42
	SEM	0.00816497	0.208859	0.134412
	P value		<0.0001	0.0001
Fig6j	LX-2 (Co-culture with MIHA)
		Mock	AdGFP	AdPCK1
	Relative PDGFRA mRNA level	1.07	1.05	0.25
		1.01	1	0.77
		1	0.97	0.57
	Mean	1.02667	1.00667	0.53
	SEM	0.0309121	0.0329983	0.214165
	P value		0.0137	0.0165
Fig6k
Fig6m	Reletive Level of PDGF-AA from Supernatant									Mean			SEM			P value
	Parental			KO			KO+MK2206			Parental	KO	KO+MK2206	Parental	KO	KO+MK2206	KO vs. Parental	KO vs. KO+MK2206
	0.97421	0.93	1.09579	2.49948	2.52159	2.63211	1.98001	2.1679	2.05737	1	2.55106	2.06843	0.0700972	0.0580192	0.0771053	<0.0001	0.0008
Fig6n
		Parental	KO	KO+MK2206
	Relative PDGFA mRNA Levels	1.01451	3.60814	1.31493
		1.00123	3.70539	1.63336
		1.01441	3.45774	1.40729
	Mean	1.01005	3.59043	1.45186
	SEM	0.00623539	0.101875	0.133768
	P value		<0.0001	<0.0001
Fig6o

## Sheet: Fig7
Fig7a
Fig7c	HFCD-HF/G
	Relative RhoA Activity	WT	L-KO
		0.985718	2.19994
		1.22767	2.69728
		1.31728	2.55615
		1.1291	2.0252
		0.719126	2.63008
		0.99692	2.1865
		0.793055	2.22929
		0.83114	2.47998
	Mean	1	2.37555
	SEM	0.199877	0.229817
	P value	<0.0001
Fig7d		Parental	KO1	KO2
	Relative RhoA Activity	1	2.31448	1.92512
		1.52579	2.76206	2.62562
		1.19634	2.89517	2.72712
	Mean	1.24071	2.65724	2.42596
	SEM	0.216934	0.248387	0.356558
	P value		0.0042	0.0099
Fig7e		MOCK	AdGFP	AdPCK1
	Relative RhoA Activity	1	1.00123	0.52963
		1.05556	1.09753	0.485185
		0.928395	1.09136	0.479012
	Mean	0.99465	1.06337	0.497942
	SEM	0.0520507	0.0440118	0.0225475
	P value		<0.0001	<0.0001
Fig7f
Fig7g
Fig7h
Fig7i	MIHA
	Reletive Level of PDGF-AA from Supernatant									Mean			SEM			P value
	Parental			KO			KO+Rhosin			Parental	KO	KO+Rhosin	Parental	KO	KO+Rhosin	KO vs. Parental	KO vs. KO+Rhosin
	1.02532	1.11392	0.873418	1.68354	1.92405	2.02532	1.1519	0.911392	0.708861	1.00422	1.87764	0.924051	0.0993129	0.143336	0.181091	0.0017	0.0011
Fig7j	LX-2
	Relative mRNA Levels										Mean			SEM			P value
		Parental			KO1			KO1+Rhosin			Parental	KO	KO+Rhosin	Parental	KO	KO+Rhosin	KO vs. Parental	KO vs. KO+Rhosin
	ACTA2	1.00079	1.00463	1.01447	2.74238	2.2658	2.91983	1.23534	1.21593	1.40772	1.00663	2.64267	1.28633	0.00576052	0.276157	0.0862003	0.0001	0.0004
	COL1A1	1.01129	1.0009	1.02143	3.1834	3.15726	2.03512	1.35692	1.37591	1.48596	1.01121	2.79193	1.40626	0.00837911	0.535248	0.0568835	0.0025	0.0086
	COL3A1	1.0001	1.00177	1.01447	2.83907	3.19953	3.00385	1.3566	1.359	1.56663	1.00544	3.01415	1.42741	0.00641512	0.147336	0.0984495	<0.0001	<0.0001
Fig7l
		Healthy	NASH			Healthy	NASH			Healthy	NASH
	p-RhoA(S188) staining scores	6	1		p-AKT(S473)staining scores	1	8		PDGF-AA staining scores	6	1
		6	2			1	6			8	2
		8	2			4	8			8	1
		8	2			1	8			6	2
		4	1			1	6			4	1
		4	4			2	8			6	1
		6	2			4	4			4	2
		6	2			6	6			8	2
		4	2			4	6			6	2
		8	1			2	6			6	1
	Mean	6	1.9		Mean	2.6	6.6		Mean	6.2	1.5
	SEM	1.54919	0.830662		SEM	1.68523	1.28062		SEM	1.4	0.5
	P value	<0.0001			P value	<0.0001			P value	<0.0001

## Sheet: Fig8
Fig8b		DMSO	Rhosin	MK-2206
	liver weight（g）	3.35	2.53	2.6
		3.23	2.86	2.52
		3.08	2.85	2.64
		2.87	2.75	2.79
		2.98	2.75	2.88
		3.12	2.61
	Mean	3.105	2.725	2.686
	SEM	0.156711	0.119965	0.130782
	P value
	DMSO vs. Rhosin	0.0018
	DMSO vs. MK2206	0.0012
	Rhosin vs. MK2206	0.9052
Fig8c		DMSO	Rhosin	MK2206			DMSO	Rhosin	MK2206			DMSO	Rhosin	MK2206			DMSO	Rhosin	MK2206
	Serum ALT (U/L)	281	133	50		Serum AST (U/L)	595	508	171		Serum IL-6 (pg/ml)	187.25	138.5	107.25		Serum TNF-α (pg/ml)	242.6	179.267	135.267
		284	178	101			706	436	340			128.5	150.167	71.4167			195.267	167.267	141.267
		289	221	125			716	385	388			182.25	163.083	125.167			170.6	183.933	179.267
		192	132	100			480	493	315			162.25	121.417	114.75			214.6	157.933	157.267
		298	174	87			827	424	302			152.25	138.083	98.5			227.267	143.933	151.933
		253	151				625	526				163.57	142.57				223.57	158.251
	Mean	266.167	164.833	92.6		Mean	658.167	462	303.2		Mean	162.678	142.303	103.417		Mean	212.317	165.097	153
	SEM	35.9324	30.8081	24.5813		SEM	108.759	50.3686	72.3364		SEM	19.4281	12.6638	18.2449		SEM	23.4642	13.5793	15.2409
	P value					P value					P value					P value
	DMSO vs. Rhosin	0.0004				DMSO vs. Rhosin	0.0053				DMSO vs. Rhosin	0.1787				DMSO vs. Rhosin	0.0029
	DMSO vs. MK2206	<0.0001				DMSO vs. MK2206	<0.0001				DMSO vs. MK2206	0.0003				DMSO vs. MK2206	0.0006
	Rhosin vs. MK2206	0.0097				Rhosin vs. MK2206	0.0279				Rhosin vs. MK2206	0.0105				Rhosin vs. MK2206	0.588
Fig8e		pSECC-sgCtrl	pSECC-sgRhoA	pSECC-sgAKT1			pSECC-sgCtrl	pSECC-sgRhoA	pSECC-sgAKT1
	Body weight （g）	39.2	38.7	34.9		liver weight（g）	3.05	2.87	2.82
		37.9	36.9	37.4			2.98	2.94	2.71
		41.9	39.4	38.3			3.21	2.79	2.61
		37.6	37.1	34.7			2.97	2.69	2.73
		38.5	40.3	35.2			2.87	2.74	2.54
		43.7	41.2	32.4			3.29	2.51	2.75
	Mean	39.8	38.9333	35.4833		Mean	3.06167	2.75667	2.69333
	SEM	2.24054	1.56915	1.9213		SEM	0.144962	0.137316	0.0924962
	P value					P value
	pSECC-sgCtrl vs. pSECC-sgRhoA	0.7614				pSECC-sgCtrl vs. pSECC-sgRhoA	0.0047
	pSECC-sgCtrl vs.pSECC-sgAKT1	0.0079				pSECC-sgCtrl vs.pSECC-sgAKT1	0.001
	pSECC-sgRhoA vs.pSECC-sgAKT1	0.0322				pSECC-sgRhoA vs.pSECC-sgAKT1	0.7157
Fig8f		pSECC-sgCtrl	pSECC-sgRhoA	pSECC-sgAKT1			pSECC-sgCtrl	pSECC-sgRhoA	pSECC-sgAKT1			pSECC-sgCtrl	pSECC-sgRhoA	pSECC-sgAKT1
	SerumTG(mmol/L)	2.25	2.78	1.33		Serum TC (mmol/L)	5.62	5.51	5.03		Serum FFA (mmol/L)	2.4	1.81	1.14
		3.11	1.56	1.72			4.96	4.24	4.39			3.04	1.68	1.5
		2.2	3.21	1.42			5.8	5.42	4.52			1.91	2.34	2.04
		4.11	2.82	1.89			4.75	5.11	4.68			1.87	1.56	1.37
		2.85	2.96	2.23			5.49	4.34	3.98			2.39	1.75	1.69
		2.98	1.92	2.57			5.21	4.29	4.26			2.82	1.36	1.55
	Mean	2.91667	2.54167	1.86		Mean	5.305	4.81833	4.47667		Mean	2.405	1.75	1.54833
	SEM	0.636125	0.592464	0.325908		SEM	0.368454	0.542814	0.344732		SEM	0.429525	0.30133	0.304197
	P value					P value					P value
	pSECC-sgCtrl vs. pSECC-sgRhoA	0.9762				pSECC-sgCtrl vs. pSECC-sgRhoA	0.1982				pSECC-sgCtrl vs. pSECC-sgRhoA	0.022
	pSECC-sgCtrl vs.pSECC-sgAKT1	0.0289				pSECC-sgCtrl vs.pSECC-sgAKT1	0.0192				pSECC-sgCtrl vs.pSECC-sgAKT1	0.0034
Fig8g	HFCD-HF/G
	NAS scores	pSECC-sgCtrl	pSECC-sgRhoA	pSECC-sgAkt1
		7	4	2
		6	5	5
		8	3	4
		6	4	2
		6	4	4
		4	6	6
	Mean	6.16667	4.33333	3.83333
	SEM	1.21335	0.942809	1.46249
	P value
	sgCtrl vs. sgRhoA		0.0768
	sgCtrl vs. sgAkt1		0.0224
	sgRhoA vs. sgAkt1		0.7977

## Sheet: Fig S1
FigS1d	MTT assay
	PA（mM）	0	0.1	0.2	0.4	0.8	1.6
	OD 450nm	1.21167	1.21667	1.139	0.861	0.652333	0.402333
		1.234	1.21567	1.202	0.852667	0.647	0.348
		1.17533	1.15767	1.141	0.81	0.528333	0.355667
	Mean	1.207	1.19667	1.16067	0.841222	0.609222	0.368667
	SEM	0.0241768	0.0275802	0.0292385	0.022338	0.0572385	0.0240108
FigS1g		Chow Diet	HFCD-HF/G
	Relative Atf3 mRNA Levels	0.884	2.0764
		1.0889	2.8893
		1.1731	3.0884
		0.7952	2.462
		0.9875	2.7432
		1.1681	3.1109
	Mean	1.016	2.728
	SEM	0.141491	0.364712
	P value	<0.0001
FigS1h
FigS1i		shControl	shATF3
	Relative Luciferase Activity	288.208	1579.58
		264.797	1730.27
		296.824	1639.62
	Mean	283.276	1649.82
	SEM	13.5321	61.9412
	P value	<0.0001
FigS1j		Vector	ATF3
	Relative Luciferase Activity	311.567	118.336
		209.19	161.3
		273.163	102.127
	Mean	264.64	127.254
	SEM	42.2276	24.9669
	P value	0.0167

## Sheet: FigS2
FigS2a	GTT , HFCD-HF/G
	time (min)	WT											L-KO											Mean		SEM
		No.1	2	3	4	5	6	7	8	9	10	11	No.1	2	3	4	5	6	7	8	9	10	11	WT	L-KO	WT	L-KO
	0	11.4	6.8	6.6	6.9	8	5.6	7	8	8.7	10.9	7.9	6.4	6.3	7.1	8.2	6.2	5.1	7.2	7.9	4.7	7.1	7.1	7.98182	6.66364	1.70124	1.02094
	30	15.1	15.5	10.2	12.5	12.2	14.7	16.9	16.6	14.7	10.7	14.9	13.4	14.2	14.4	16.1	16.4	16.4	19.2	16.6	14.2	17.4	15.4	14	15.7909	2.15828	1.61158
	60	14.6	14.7	7.6	7.7	9.3	10.3	8.1	9.3	9.7	9.4	10.4	11.7	11.6	11.4	9.4	12.7	13.2	16.8	15.1	15.5	13.2	13.1	10.1	13.0636	2.32535	2.00919
	90	13	6.6	6.6	7.4	5.4	9.5	8.4	8.3	8.3	7.8	8.6	10.4	7.8	10.1	9.4	11.4	9.5	13.6	10.8	13.5	11.5	10.7	8.17273	10.7909	1.87573	1.63176
	120	10.7	6.1	6.9	6.8	5.7	7	6.7	6.3	7.7	6.5	7.6	10	7.5	9.4	9.2	9.1	8.9	11.3	9.4	10.4	9.1	9.6	7.09091	9.44545	1.27312	0.907908
FigS2b	ITT , HFCD-HF/G
	time (min)	WT											L-KO											Mean		SEM
		No.1	2	3	4	5	6	7	8	9	10	11	No.1	2	3	4	5	6	7	8	9	10	11	WT	L-KO	WT	L-KO
	0	12.9	6.4	8.7	6.8	6.5	7.4	7.2	9.7	9.6	10.3	8.5	6.9	6.8	10.8	9.5	11.6	9.7	10.3	10.4	6.4	8.7	9.5	8.54545	9.14545	1.89418	1.66535
	30	4.2	3.8	4.2	4.2	4.7	4	4.3	3.5	2.9	3.9	4	4.3	4.3	4.7	4.7	4.9	4.2	6.4	5	4.4	6	5.4	3.97273	4.93636	0.447398	0.69055
	60	5.9	3.4	5.2	4.9	4.9	4.6	4.3	5.2	2.7	5.9	4.7	4.6	5.7	5.5	5.9	5.8	6.4	6.9	5	4.8	6.3	6.7	4.7	5.78182	0.920474	0.727159
	90	11.5	5.8	7.1	5.2	4.9	6.8	6.2	4.7	7.2	4.6	6.4	5	8.4	6	7	6.3	6.8	7.8	5.9	5.3	7	6.9	6.4	6.58182	1.84686	0.968427
	120	14.5	6.6	7.7	5.7	7	7.2	6.9	10.4	9.6	8.5	8.4	6.2	8.9	6.4	7.6	6.7	7.4	9	6.6	6.8	8	7.4	8.40909	7.36364	2.3224	0.910817
FigS2c	HFCD-HF/G
	LW/BW ratio (%)	WT	L-KO
		7.99342	6.81013
		6.76385	8.14925
		6.74699	6.89038
		7.21003	7.24074
		6.36943	12.3768
		7.04918	8.51117
		6.99708	6.28499
		5.40698	7.42029
	Mean	6.81712	7.96047
	SEM	0.691103	1.80029
	P value	0.1395
FigS2d	HFCD-HF/G				HFCD-HF/G				HFCD-HF/G
	Serum TG (mmol/L)	WT	L-KO		Serum TC (mmol/L)	WT	L-KO		Serum FFA (mmol/L)	WT	L-KO
		1.02	2.89			3.29	4.89			1.68	2.81
		0.83	2.85			4.13	4.65			1.38	2.82
		0.92	1.21			4.05	5.41			1.39	2.49
		1.13	1.44			4	7.13			1.74	2.08
		0.89	0.87			4.02	5.4			1.38	1.31
		1.09	3.55			4.04	7.8			1.54	2.95
		0.95	1.41			4.42	4.1			1.66	2.32
		1.14	2.59			3.9	4.64			1.6	3
	Mean	0.99625	2.10125		Mean	3.98125	5.5025		Mean	1.54625	2.4725
	SEM	0.108851	0.918279		SEM	0.297718	1.21239		SEM	0.137381	0.532676
	P value	0.0069			P value	0.0061			P value	0.0005
FigS2e	HFCD-HF/G				HFCD-HF/G				HFCD-HF/G
	Liver TG (mg/g)	WT	L-KO		Liver TC (μmol/g)	WT	L-KO		Liver FFA (μmol/g)	WT	L-KO
		34.0562	43.7456			17.0364	27.6027			12.5607	19.2555
		26.5369	44.2713			16.948	39.4061			13.7611	20.4603
		39.1968	57.6526			28.3933	40.8372			17.4498	20.5722
		38.6541	51.7788			24.4063	40.7835			15.3518	18.0755
		51.4149	84.1334			30.0462	40.6937			18.6023	20.3457
		24.3342	42.8902			22.486	21.1596			15.2412	16.1866
		23.442	55.6078			5.17591	21.4707			13.2699	26.3317
		26.7722	48.6444			20.5243	36.7069			14.2993	18.6713
	Mean	33.0509	53.5905		Mean	20.6271	33.5825		Mean	15.067	19.9873
	SEM	9.0663	12.6464		SEM	7.34805	8.18164		SEM	1.93951	2.76842
	P value	0.0036			P value	0.0076			P value	0.0018
	HFCD-HF/G				HFCD-HF/G				HFCD-HF/G				HFCD-HF/G
figs2f	Lipid droplet area (%)	WT	L-KO		Sirius red-positive area (%)	WT	L-KO		α-SMA area (%)	WT	L-KO		F4/80 area (%)	WT	L-KO
		17.983	32.719			2.305	9.621			0.376	7.432			3.486	9.349
		21.49	28.334			3.491	12.657			2.468	6.826			1.402	10.567
		20.2	32.298			2.824	10.572			1.768	3.076			4.596	9.308
		20.799	29.689			2.779	12.048			0.768	3.176			4.402	8.366
		19.344	30.715			2.667	17.124			1.587	6.073			3.789	9.49
		20.963	27.774			2.982	10.36			1.057	3.237			4.532	11.508
		20.699	28.474			2.732	23.16			2.441	3.216			4.463	9.907
		23.486	39.085			3.543	15.197			1.183	6.851			3.62	11.938
	Mean	20.6205	31.136		Mean	2.91538	13.8424		Mean	1.456	4.98588		Mean	3.78625	10.0541
	SEM	1.26831	3.76275		SEM	0.294509	4.48316		SEM	0.546357	1.56593		SEM	0.381998	1.25186
	P value	<0.0001			P value	<0.0001			P value	0.0003			P value	<0.0001
FigS2g	Relative mRNA Levels
	Inflammatory Factor
	HFCD-HF/G																	Mean		SEM		P value
		WT								L-KO								WT	L-KO	WT	L-KO
	Il6	1.21984	0.94118	1.2802	0.69573	1.16849	0.80462	0.84878	1.24992	2.05548	1.77541	2.15465	2.08556	1.96591	1.83081	1.79761	1.83804	1.02609	1.93793	0.214862	0.137349	<0.0001
	Tnfα	1.09942	0.91559	0.97783	0.99521	0.96694	0.86973	1.04119	1.17572	2.84668	2.24086	2.69157	2.66132	2.46363	3.23922	3.10369	1.97421	1.0052	2.65265	0.0921579	0.395651	<0.0001
	Ccl2	1.12836	1.12116	1.14821	0.90812	0.88979	1.11348	0.88312	0.91547	2.11817	2.23036	2.58011	1.77958	1.88493	1.69701	2.22299	1.7064	1.01346	2.02744	0.115078	0.293063	<0.0001
	Il10	1.66795	1.38112	1.21516	0.7682	0.94726	0.71041	0.64274	1.10848	1.47749	1.26773	1.35541	1.57531	1.16294	1.92282	1.17224	1.08416	1.05516	1.37726	0.334129	0.25818	0.0632
	Il1b	1.0394	0.83822	1.44821	1.10254	0.78619	1.03028	0.9352	0.97248	2.0423	1.94099	1.8341	1.94289	1.76916	2.28883	1.82393	1.67037	1.01907	1.91407	0.189675	0.177958	<0.0001
	Relative mRNA Levels
	De novo lipogenesis
	HFCD-HF/G																	Mean		SEM		P value
		WT								L-KO								WT	L-KO	WT	L-KO
	Acly	1.02076	0.9315	1.13372	0.88821	0.7428	1.09077	1.14565	1.22969	2.21924	2.24005	2.01143	2.49125	3.24584	2.72983	2.05333	2.55229	1.02289	2.44291	0.149864	0.3825	<0.0001
	Fasn	1.05977	1.25454	1.10039	0.9171	1.04827	0.68282	0.87226	1.28274	2.34531	2.77061	2.44708	2.58221	2.37188	2.76384	2.41735	2.85888	1.02724	2.56964	0.186605	0.190252	<0.0001
	Acaca	0.93514	0.97417	1.15306	0.81965	1.07129	0.84985	1.14727	1.20106	2.68305	2.59772	2.08407	2.74605	2.61366	2.28871	2.21808	2.24168	1.01894	2.43413	0.135877	0.236022	<0.0001
	Scd1	0.8597	1.18848	1.37112	1.03815	0.96842	0.97372	0.75829	1.05795	1.31128	1.74153	1.99932	1.56618	1.34409	1.50472	1.60785	2.07802	1.02698	1.64412	0.177497	0.262571	0.0001
	Elovl6	1.09526	0.91207	1.30576	1.03708	0.94962	0.97231	0.7863	1.06494	1.78577	1.79035	1.45685	1.40408	1.57153	2.38763	2.79723	2.30065	1.01542	1.93676	0.142723	0.470079	0.0002
	Mlxipl	1.21754	1.15362	1.09994	0.91862	1.09157	0.71758	0.86069	1.186	1.91258	2.17642	1.94394	1.66063	2.43225	1.4968	1.37622	1.50993	1.03069	1.8136	0.166638	0.344316	<0.0001
	Srebf1	0.94434	0.76166	1.24792	0.78768	0.77153	1.24542	1.29155	1.26404	2.15874	1.6958	2.28334	1.93767	2.83828	2.18564	2.18725	1.94199	1.03927	2.15359	0.229472	0.314004	<0.0001
	Relative mRNA Levels
	Fibrosis
	HFCD-HF/G																	Mean		SEM		P value
		WT								L-KO								WT	L-KO	WT	L-KO
	Acta2	1.38962	0.865	0.74084	0.69666	1.39307	1.1963	1.15515	0.86774	1.60329	1.942	3.54698	2.48824	2.8507	3.0215	2.47521	1.82804	1.03805	2.4695	0.262733	0.617597	<0.0001
	Col1a1	1.53504	0.85561	1.07921	0.78405	0.79445	1.1104	0.85834	1.22715	2.88992	2.4022	2.64719	2.20135	2.38379	1.93193	2.18911	1.82947	1.03053	2.30937	0.24461	0.328674	<0.0001
	Timp1	1.00803	0.81902	0.98663	1.54103	0.71429	1.26718	0.83156	1.06839	2.57155	2.39315	2.59268	2.43268	2.24922	3.01237	2.61495	2.08593	1.02952	2.49407	0.251198	0.259677	<0.0001
	Col3a1	1.05148	0.83168	1.17068	1.17283	0.75547	0.98459	1.21709	0.9323	2.41148	2.07448	1.57184	1.72704	2.61464	1.56604	1.74229	2.97945	1.01452	2.08591	0.15813	0.495668	<0.0001

[truncated: 8 more sheets: Fig S3, FigS4, FigS5, FigS6, FigS7, FigS8, FigS9, S Table1]
